# Supplementary material for: Identifying Rare Genetic Variants of Immune Mediators as Risk Factors for Autism Spectrum Disorder
Source: Genes (Basel). 2022 Jun 20;13(6):1098. doi: 10.3390/genes13061098 (PMC9223212; doi:10.3390/genes13061098)
Supplement: Supplementary file 1 [file genes-13-01098-s001.zip]

Archive with 2 entries (2 files):
- Supplementary Tables.xlsx
- Supplementary_Appendix.pdf
